# Supplementary material for: Quantum spin coherence and electron spin distribution channels in vanadyl-containing lantern complexes
Source: Inorg Chem Front. 2023 Nov 3;11(1):186–95. doi: 10.1039/d3qi01806g (PMC10782212; doi:10.1039/d3qi01806g)
Supplement: QI-011-D3QI01806G-s002 [file QI-011-D3QI01806G-s002.xyz]

31

  Pt    -0.035788    0.013689    1.027051
  V     -0.024485   -0.002991   -1.764483
  S     -2.383815   -0.119841    1.008116
  S      2.312255    0.155149    1.032068
  S      0.161709   -2.523424    0.867552
  S     -0.222889    2.553616    0.829632
  O      1.870573   -0.648300   -1.429926
  O     -1.924214    0.642221   -1.464342
  O     -0.688418   -1.888119   -1.527577
  O      0.645885    1.881448   -1.548116
  O     -0.014408   -0.016174   -3.332964
  C     -2.736292    0.493419   -0.525039
  C      4.091931   -0.934224   -0.716831
  H      4.776818   -0.458260   -0.019086
  H      4.390544   -0.741852   -1.748450
  H      4.124128   -2.014126   -0.538732
  C     -0.957012   -4.156437   -1.042778
  H     -0.404420   -4.468581   -1.931788
  H     -2.015354   -4.128739   -1.320674
  H     -0.798220   -4.869379   -0.238275
  C      0.993971    4.138502   -1.064858
  H      0.863762    4.856626   -0.259902
  H      0.457786    4.476864   -1.954551
  H      2.050680    4.064953   -1.340659
  C      0.487274    2.774015   -0.678860
  C     -4.146656    0.955099   -0.764637
  H     -4.838525    0.486800   -0.068549
  H     -4.440056    0.759940   -1.797173
  H     -4.173236    2.035905   -0.590992
  C      2.677300   -0.479446   -0.489520
  C     -0.511478   -2.771457   -0.653415
