# Supplementary material for: Quantum spin coherence and electron spin distribution channels in vanadyl-containing lantern complexes
Source: Inorg Chem Front. 2023 Nov 3;11(1):186–95. doi: 10.1039/d3qi01806g (PMC10782212; doi:10.1039/d3qi01806g)
Supplement: QI-011-D3QI01806G-s003 [file QI-011-D3QI01806G-s003.xyz]

31

  Pt    -0.062074   -0.007850    1.007913
  V     -0.026810   -0.045995   -1.867770
  S     -2.380241    0.065691    0.951163
  S      2.257823   -0.069692    1.026354
  S     -0.120411   -2.331122    1.009200
  S      0.008200    2.315857    0.942600
  O      1.806931   -0.762659   -1.463675
  O     -1.870989    0.699594   -1.547044
  O     -0.750566   -1.874284   -1.495654
  O      0.699891    1.791819   -1.533212
  O     -0.003152   -0.070590   -3.420869
  C     -2.703627    0.610813   -0.623474
  C      4.069025   -0.898107   -0.823341
  H      4.700044   -0.687363    0.036895
  H      4.392158   -0.306458   -1.680288
  H      4.161669   -1.950954   -1.102364
  C     -0.848868   -4.143022   -0.889711
  H     -0.216746   -4.433083   -1.729883
  H     -1.886920   -4.255933   -1.213165
  H     -0.653683   -4.786350   -0.035343
  C      0.897024    4.061113   -0.950774
  H      0.657392    4.731147   -0.128908
  H      0.365304    4.361511   -1.854177
  H      1.966596    4.119680   -1.170071
  C      0.555689    2.639463   -0.629692
  C     -4.109488    1.049638   -0.890656
  H     -4.809522    0.581335   -0.202576
  H     -4.378215    0.835068   -1.924606
  H     -4.158062    2.131202   -0.731003
  C      2.629821   -0.601710   -0.539516
  C     -0.598845   -2.701864   -0.574108
