# Supplementary material for: Quantum spin coherence and electron spin distribution channels in vanadyl-containing lantern complexes
Source: Inorg Chem Front. 2023 Nov 3;11(1):186–95. doi: 10.1039/d3qi01806g (PMC10782212; doi:10.1039/d3qi01806g)
Supplement: QI-011-D3QI01806G-s004 [file QI-011-D3QI01806G-s004.xyz]

59

  Pt    -0.290500    0.066592    1.385226
  V     -0.129065    0.020562   -1.458046
  S     -2.515184    0.700267    1.242579
  S      1.940790   -0.558404    1.512898
  S     -0.869121   -2.187881    1.359229
  S      0.338113    2.313441    1.371862
  O      1.025766    1.578418   -1.039023
  O     -1.297250   -1.557523   -1.141183
  O     -1.700588    1.248826   -1.191781
  O     -0.046413    0.005594   -3.013904
  O      1.417895   -1.182862   -0.979521
  C      1.674126    3.756736   -0.555039
  C      2.168302   -1.334651    0.008879
  C     -3.668294    2.358909   -0.601707
  C     -5.389275    3.885997    0.106590
  H     -5.936817    4.373713    0.902966
  C     -3.957779    2.658843   -1.933640
  H     -3.382108    2.178636   -2.714207
  C      2.387668    3.786728   -1.753476
  H      2.457879    2.881393   -2.340511
  C     -4.961883    3.561706   -2.238621
  H     -5.190803    3.794003   -3.271701
  C     -4.392411    2.978456    0.416024
  H     -4.146035    2.763392    1.447456
  C     -1.683979   -3.813795   -0.696281
  C      4.760877   -3.522378   -1.589693
  H      5.071845   -3.816210   -2.585067
  C      3.320565   -2.248105   -0.141415
  C     -5.675766    4.178175   -1.218802
  H     -6.454280    4.891614   -1.458170
  C      1.570519    4.915433    0.211552
  H      1.015371    4.896759    1.140856
  C      2.868223    6.112503   -1.419786
  H      3.327348    7.032465   -1.762104
  C      2.987053    4.957314   -2.178801
  H      3.539215    4.971071   -3.109958
  C      2.160741    6.088408   -0.224948
  H      2.065326    6.989941    0.367088
  C     -2.167179   -5.296269   -2.532910
  H     -2.325001   -5.452050   -3.593042
  C     -2.032704   -6.160458   -0.294021
  H     -2.083923   -6.994794    0.393796
  C     -1.894917   -4.025966   -2.058620
  H     -1.821472   -3.184696   -2.733797
  C     -1.764095   -4.890521    0.185242
  H     -1.599013   -4.731408    1.243242
  C     -2.230363   -6.366951   -1.652560
  H     -2.433831   -7.363356   -2.026123
  C     -1.310004   -2.450718   -0.262736
  C      1.026289    2.483805   -0.175455
  C      3.975083   -2.784306    0.967396
  H      3.644263   -2.511431    1.960730
  C      3.718994   -2.626741   -1.424052
  H      3.197434   -2.212176   -2.276702
  C      5.012812   -3.682784    0.797410
  H      5.506865   -4.105020    1.663502
  C      5.407402   -4.052494   -0.479914
  H      6.217184   -4.759288   -0.611228
  C     -2.554881    1.436974   -0.297101
